# Supplementary material for: Algorithm for correcting optimization convergence errors in Eclipse
Source: J Appl Clin Med Phys. 2009 Oct 14;10(4):281–9. doi: 10.1120/jacmp.v10i4.3061 (PMC5720570; doi:10.1120/jacmp.v10i4.3061)
Supplement: Supplementary file 1 — Supplementary Material Files [file ACM2-10-281-s001.xlsm]

## Sheet: N
Pt Name	Last	First
# Fields N	10
Drive	F
NoDC	1
	Base Plan	Dose Correction Plan
NormFactor	1	1
	File Name in Folder
PlanName	First_Last_Field
1	Create Plans with fields consecutively numbered with names Field 1 Field 2 …Field N
2	Create folders Plan, PlanDC1 and Plan(i)
3	Export Dicom Plan and dose correction plan PlanDC (include fluence) to appropriate folders on Specified Drive (Cell B4)
4	Use dcm2Ascii.exe to extract Fluence into text tiles within the same folders
5	Run this Program: Specify Pt Name, Number of Fields and the Drive letter.
6	The sum of the fluence maps is placed in the folder Plan(i). Import Optimal Fluence into a copy of the original base plan.
