# Supplementary material for: Algorithm for correcting optimization convergence errors in Eclipse
Source: J Appl Clin Med Phys. 2009 Oct 14;10(4):281–9. doi: 10.1120/jacmp.v10i4.3061 (PMC5720570; doi:10.1120/jacmp.v10i4.3061)
Supplement: Supplementary file 2 — Supplementary Material Files [file ACM2-10-281-s002.xls]

## Sheet: N
	First	Last
Pt Name	First	Last
# Fields N	10
Drive	F
NoDC	1
	Base Plan	Dose Correction Plan
NormFactor	1	1
	Optimal Fluence File Name
	Last_First_Field
1	Create Plans with fields consecutively numbered with names Field 1 Field 2 …Field N
2	Create folders Plan, PlanDC1 and Plan(i) in root directory of Specified Drive.
3	Export Dicom Plan and dose correction plan PlanDC (include fluence) to appropriate folders on Specified Drive (Cell B4)
4	Use dcm2Ascii.exe to extract Fluence into text tiles within the same folders.
5	Run this Program: Specify Pt Name ( Cells B2-C2), Number of Fields (Cell B3) and the Drive letter (Cell B4).
	Note: Macro will not execute unless the macro security level is set to low in Excel 2003 or all macros are enabled in Excel 2007.
6	The sum of the fluence maps is placed in the folder Plan(i). In Eclipse, right click on the fields (of a copy of the original base plan) and Import Optimal Fluence.
	Setting Macro Security level to Low:
		Microsoft Office 2003
			Click on Tools>Macro>Security… Select Low.
		Microsoft Office 2007
			Click on Microsoft Office Button, Excel Options, Trust Center, Trust Center Settings, Macro Settings, Enable all macros.

## Sheet: Field
#
#
OptimalFluence
SizeX	24
SizeY	24
SpacingX	2.5
SpacingY	2.5
OriginX	-28.75
OriginY	28.75
Values
0	0	0	0	0	0	0	0	0	0	0	0	0	0	0	0	0	0	0	0	0	0	0	0
0	0	0	0	0	0	0	0	0	0	0	0	0	0	0	0	0	0	0	0	0	0	0	0
0	0	0	0	0	0	0	0	0	0	0	0	0	0	0	0	0	0	0	0	0	0	0	0
0	0	0	0	0	0	0	0	0	0	0	0	0	0	0	0	0	0	0	0	0	0	0	0
0	0	0	0	0	0	0	0	0	0.00434875	0.0157471	0.0204163	0.0288544	0.0347748	0.0237885	0	0	0	0	0	0	0	0	0
0	0	0	0	0	0	0	0	0	0.00436401	0.0157776	0.0204468	0.0288849	0.0348206	0.0238495	0	0	0	0	0	0	0	0	0
0	0	0	0	0	0	0	0.0220795	0.0409698	0.0452576	0.0419617	0.0383301	0.0336609	0.0418854	0.0558167	0.0554199	0.0643616	0	0	0	0	0	0	0
0	0	0	0	0	0	0	0.02211	0.0410309	0.0453339	0.042038	0.0384064	0.0337067	0.0419617	0.0559082	0.055481	0.0644531	0	0	0	0	0	0	0
0	0	0	0	0	0	0	0.0330048	0.0162964	0.00294495	0	0	0	0	0	0.0208893	0.049881	0.12764	0	0	0	0	0	0
0	0	0	0	0	0	0	0.0330353	0.0163116	0.00294495	0	0	0	0	0	0.0209198	0.0499268	0.127762	0	0	0	0	0	0
0	0	0	0	0	0	0.0085144	0.00177002	0	0	0	0	0	0	0	0	0.0279999	0.103317	0	0	0	0	0	0
0	0	0	0	0	0	0.0085144	0.00177002	0	0	0	0	0	0	0	0	0.0279999	0.103333	0	0	0	0	0	0
0	0	0	0	0	0	0.0160522	0.00961304	0	0	0	0	0	0	0	0	0.000366211	0.0820923	0	0	0	0	0	0
0	0	0	0	0	0	0.016037	0.00961304	0	0	0	0	0	0	0	0	0.000366211	0.0820771	0	0	0	0	0	0
0	0	0	0	0	0	0.0534668	0.0443726	0.0206299	0	0	0	0	0	0	0	0.0434113	0.109726	0	0	0	0	0	0
0	0	0	0	0	0	0.0534058	0.0443268	0.0205994	0	0	0	0	0	0	0	0.0433655	0.109634	0	0	0	0	0	0
0	0	0	0	0	0	0.0122681	0.0509186	0.0475159	0.0562439	0.0371857	0.00967407	0.00720215	0.0249329	0.0622864	0.0842285	0.108979	0.0683594	0.00306702	0	0	0	0	0
0	0	0	0	0	0	0.0122375	0.0508575	0.0474396	0.0561523	0.0371399	0.00965881	0.00718689	0.0248871	0.0621796	0.0841065	0.108857	0.0682831	0.00306702	0	0	0	0	0
0	0	0	0	0	0	0	0	0.0174408	0.0408173	0.0518799	0.0674591	0.0742188	0.0736542	0.0853882	0.0738373	0.0419922	0	0	0	0	0	0	0
0	0	0	0	0	0	0	0	0.0174103	0.0407715	0.0518036	0.0673523	0.0740967	0.0735474	0.0852356	0.0737305	0.0419312	0	0	0	0	0	0	0
0	0	0	0	0	0	0	0	0	0	0	0	0	0	0	0	0	0	0	0	0	0	0	0
0	0	0	0	0	0	0	0	0	0	0	0	0	0	0	0	0	0	0	0	0	0	0	0
0	0	0	0	0	0	0	0	0	0	0	0	0	0	0	0	0	0	0	0	0	0	0	0
0	0	0	0	0	0	0	0	0	0	0	0	0	0	0	0	0	0	0	0	0	0	0	0.00628662
0

## Sheet: Plan Field
#
#
OptimalFluence
SizeX	24
SizeY	24
SpacingX	2.5
SpacingY	2.5
OriginX	-28.75
OriginY	28.75
Values
0	0	0	0	0	0	0	0	0	0	0	0	0	0	0	0	0	0	0	0	0	0	0	0
0	0	0	0	0	0	0	0	0	0	0	0	0	0	0	0	0	0	0	0	0	0	0	0
0	0	0	0	0	0	0	0	0	0	0	0	0	0	0	0	0	0	0	0	0	0	0	0
0	0	0	0	0	0	0	0	0	0	0	0	0	0	0	0	0	0	0	0	0	0	0	0
0	0	0	0	0	0	0	0	0	0.00434875	0.0157471	0.0204163	0.0288544	0.0347748	0.0237885	0	0	0	0	0	0	0	0	0
0	0	0	0	0	0	0	0	0	0.00436401	0.0157776	0.0204468	0.0288849	0.0348206	0.0238495	0	0	0	0	0	0	0	0	0
0	0	0	0	0	0	0	0.0220795	0.0409698	0.0452576	0.0419617	0.0383301	0.0336609	0.0418854	0.0558167	0.0554199	0.0643616	0	0	0	0	0	0	0
0	0	0	0	0	0	0	0.02211	0.0410309	0.0453339	0.042038	0.0384064	0.0337067	0.0419617	0.0559082	0.055481	0.0644531	0	0	0	0	0	0	0
0	0	0	0	0	0	0	0.0330048	0.0162964	0.00294495	0	0	0	0	0	0.0208893	0.049881	0.115097	0	0	0	0	0	0
0	0	0	0	0	0	0	0.0330353	0.0163116	0.00294495	0	0	0	0	0	0.0209198	0.0499268	0.115204	0	0	0	0	0	0
0	0	0	0	0	0	0.0085144	0.00177002	0	0	0	0	0	0	0	0	0.0279999	0.0962219	0	0	0	0	0	0
0	0	0	0	0	0	0.0085144	0.00177002	0	0	0	0	0	0	0	0	0.0279999	0.0962372	0	0	0	0	0	0
0	0	0	0	0	0	0.0160522	0.00961304	0	0	0	0	0	0	0	0	0.000366211	0.0769348	0	0	0	0	0	0
0	0	0	0	0	0	0.016037	0.00961304	0	0	0	0	0	0	0	0	0.000366211	0.0769196	0	0	0	0	0	0
0	0	0	0	0	0	0.0534668	0.0443726	0.0206299	0	0	0	0	0	0	0	0.0434113	0.0992126	0	0	0	0	0	0
0	0	0	0	0	0	0.0534058	0.0443268	0.0205994	0	0	0	0	0	0	0	0.0433655	0.0991211	0	0	0	0	0	0
0	0	0	0	0	0	0.0122681	0.0509186	0.0475159	0.0562439	0.0371857	0.00967407	0.00720215	0.0249329	0.0622864	0.0830688	0.107758	0.0683594	0.00306702	0	0	0	0	0
0	0	0	0	0	0	0.0122375	0.0508575	0.0474396	0.0561523	0.0371399	0.00965881	0.00718689	0.0248871	0.0621796	0.0829468	0.107636	0.0682831	0.00306702	0	0	0	0	0
0	0	0	0	0	0	0	0	0.0174408	0.0408173	0.0518799	0.0674591	0.0742188	0.0736542	0.0853882	0.0738373	0.0419922	0	0	0	0	0	0	0
0	0	0	0	0	0	0	0	0.0174103	0.0407715	0.0518036	0.0673523	0.0740967	0.0735474	0.0852356	0.0737305	0.0419312	0	0	0	0	0	0	0
0	0	0	0	0	0	0	0	0	0	0	0	0	0	0	0	0	0	0	0	0	0	0	0
0	0	0	0	0	0	0	0	0	0	0	0	0	0	0	0	0	0	0	0	0	0	0	0
0	0	0	0	0	0	0	0	0	0	0	0	0	0	0	0	0	0	0	0	0	0	0	0
0	0	0	0	0	0	0	0	0	0	0	0	0	0	0	0	0	0	0	0	0	0	0	0.00628662
0

## Sheet: DC1 Field
#
#
OptimalFluence
SizeX	24
SizeY	24
SpacingX	2.5
SpacingY	2.5
OriginX	-28.75
OriginY	28.75
Values
0	0	0	0	0	0	0	0	0	0	0	0	0	0	0	0	0	0	0	0	0	0	0	0
0	0	0	0	0	0	0	0	0	0	0	0	0	0	0	0	0	0	0	0	0	0	0	0
0	0	0	0	0	0	0	0	0	0	0	0	0	0	0	0	0	0	0	0	0	0	0	0
0	0	0	0	0	0	0	0	0	0	0	0	0	0	0	0	0	0	0	0	0	0	0	0
0	0	0	0	0	0	0	0	0	0	0	0	0	0	0	0	0	0	0	0	0	0	0	0
0	0	0	0	0	0	0	0	0	0	0	0	0	0	0	0	0	0	0	0	0	0	0	0
0	0	0	0	0	0	0	0	0	0	0	0	0	0	0	0	0	0	0	0	0	0	0	0
0	0	0	0	0	0	0	0	0	0	0	0	0	0	0	0	0	0	0	0	0	0	0	0
0	0	0	0	0	0	0	0	0	0	0	0	0	0	0	0	0	0.0125427	0	0	0	0	0	0
0	0	0	0	0	0	0	0	0	0	0	0	0	0	0	0	0	0.012558	0	0	0	0	0	0
0	0	0	0	0	0	0	0	0	0	0	0	0	0	0	0	0	0.00709534	0	0	0	0	0	0
0	0	0	0	0	0	0	0	0	0	0	0	0	0	0	0	0	0.00709534	0	0	0	0	0	0
0	0	0	0	0	0	0	0	0	0	0	0	0	0	0	0	0	0.00515747	0	0	0	0	0	0
0	0	0	0	0	0	0	0	0	0	0	0	0	0	0	0	0	0.00515747	0	0	0	0	0	0
0	0	0	0	0	0	0	0	0	0	0	0	0	0	0	0	0	0.0105133	0	0	0	0	0	0
0	0	0	0	0	0	0	0	0	0	0	0	0	0	0	0	0	0.0105133	0	0	0	0	0	0
0	0	0	0	0	0	0	0	0	0	0	0	0	0	0	0.00115967	0.0012207	0	0	0	0	0	0	0
0	0	0	0	0	0	0	0	0	0	0	0	0	0	0	0.00115967	0.0012207	0	0	0	0	0	0	0
0	0	0	0	0	0	0	0	0	0	0	0	0	0	0	0	0	0	0	0	0	0	0	0
0	0	0	0	0	0	0	0	0	0	0	0	0	0	0	0	0	0	0	0	0	0	0	0
0	0	0	0	0	0	0	0	0	0	0	0	0	0	0	0	0	0	0	0	0	0	0	0
0	0	0	0	0	0	0	0	0	0	0	0	0	0	0	0	0	0	0	0	0	0	0	0
0	0	0	0	0	0	0	0	0	0	0	0	0	0	0	0	0	0	0	0	0	0	0	0
0	0	0	0	0	0	0	0	0	0	0	0	0	0	0	0	0	0	0	0	0	0	0	0
